# Supplementary material for: Cell‐free DNA copy number variations in plasma from colorectal cancer patients
Source: Mol Oncol. 2017 Jun 6;11(8):1099–111. doi: 10.1002/1878-0261.12077 (PMC5537711; doi:10.1002/1878-0261.12077)
Supplement: Supplementary file 2 — Table S1. Sequencing raw read counts and mappable read counts. [file MOL2-11-1099-s002.xlsx]

## Sheet: Sheet1
SupplementaryTableS1.Sequencingrawreadcountsandmappablereadcounts
SampleID	Category	Raw counts	Mappable counts	Percent Mapped
S1PD_1	Stage I	11077045	10267474	92.6915
S1PD_3	Stage I	6961070	6478287	93.0645
S1PD_4	Stage I	9304136	8599963	92.4316
S1PD_5	Stage I	8065792	7492463	92.8918
S1PD_6	Stage I	10425656	9711231	93.1474
S1PD_7	Stage I	8638440	8009538	92.7197
S1PD_8	Stage I	10986588	10176425	92.6259
S1PD_9	Stage I	8550256	7926600	92.706
S1PD_10	Stage I	5077964	4739460	93.3339
S1PD_11	Stage I	14270432	13200887	92.5052
S1PD_12	Stage I	10776872	10019500	92.9722
S1PD_13	Stage I	10821948	10058321	92.9437
S1PD_14	Stage I	10783534	10021013	92.9288
S1PD_15	Stage I	10138348	9343912	92.164
S1PD_16	Stage I	9348782	8687009	92.9213
S1PD_18	Stage I	8627864	8021056	92.9669
S1PD_20	Stage I	10238264	9493810	92.7287
S1PD_21	Stage I	14367322	13413511	93.3612
S1PD_22	Stage I	8234574	7578701	92.0351
S1PD_24	Stage I	5295920	4916318	92.8322
S2PD_2	Stage II	10342135	9545931	92.3014
S2PD_3	Stage II	7389422	6804796	92.0883
S2PD_4	Stage II	8644588	8047896	93.0975
S2PD_5	Stage II	8843726	8084013	91.4096
S2PD_6	Stage II	9046174	8391450	92.7624
S2PD_7	Stage II	8726084	8091889	92.7322
S2PD_9	Stage II	9038146	8335033	92.2206
S2PD_10	Stage II	8598084	7977579	92.7832
S2PD_11	Stage II	32834644	30096044	91.6594
S2PD_14	Stage II	10451611	9721551	93.0149
S2PD_16	Stage II	12905313	11953929	92.628
S2PD_18	Stage II	11368249	10503533	92.3936
S2PD_19	Stage II	8215916	7527197	91.6173
S2PD_20	Stage II	11780085	10876505	92.3296
S2PD_21	Stage II	9962623	9216971	92.5155
S2PD_22	Stage II	17903339	16594804	92.6911
S2PD_23	Stage II	8896554	8300994	93.3057
S2PD_24	Stage II	3483923	3223635	92.5289
S2PD_25	Stage II	10686407	9678782	90.571
S3PD_1	Stage III	9325840	8678235	93.0558
S3PD_2	Stage III	13678797	12670045	92.6254
S3PD_3	Stage III	11179353	10377211	92.8248
S3PD_4	Stage III	27842374	25759679	92.5197
S3PD_6	Stage III	4479400	4132479	92.2552
S3PD_7	Stage III	5615440	5212740	92.8287
S3PD_9	Stage III	6918985	6395255	92.4305
S3PD_10	Stage III	8408413	7743397	92.0911
S3PD_11	Stage III	13272876	12385416	93.3137
S3PD_12	Stage III	7652844	7139764	93.2956
S3PD_13	Stage III	3922735	3654500	93.162
S3PD_14	Stage III	19300209	17750848	91.9723
S3PD_17	Stage III	10882697	10155106	93.3142
S3PD_18	Stage III	11714547	10911668	93.1463
S3PD_19	Stage III	8996222	8259360	91.8092
S3PD_20	Stage III	5620000	5223131	92.9383
S3PD_21	Stage III	7491108	6901415	92.1281
S3PD_22	Stage III	4437309	4109859	92.6205
S3PD_23	Stage III	9729542	8989530	92.3942
S3PD_25	Stage III	4675040	4352593	93.1028
S4PD_2	Stage IV	12203606	11393476	93.3616
S4PD_3	Stage IV	9556802	8854980	92.6563
S4PD_4	Stage IV	9683570	9011897	93.0638
S4PD_5	Stage IV	9124755	8415033	92.222
S4PD_6	Stage IV	11590973	10749879	92.7435
S4PD_7	Stage IV	10313013	9512553	92.2383
S4PD_8	Stage IV	7324987	6792367	92.7287
S4PD_9	Stage IV	13216616	12262478	92.7808
S4PD_10	Stage IV	15048926	13922050	92.5119
S4PD_11	Stage IV	10105061	9386477	92.8889
S4PD_12	Stage IV	11630503	10857331	93.3522
S4PD_13	Stage IV	10673729	9931631	93.0474
S4PD_15	Stage IV	7702051	7174973	93.1567
S4PD_16	Stage IV	8542495	7868823	92.1139
S4PD_17	Stage IV	17824080	16550773	92.8563
S4PD_19	Stage IV	15174472	14144242	93.2108
S4PD_20	Stage IV	11325895	10631210	93.8664
S4PD_21	Stage IV	10356875	9649467	93.1697
S4PD_23	Stage IV	9036542	8437620	93.3722
CPD_6	Controls	4968435	4617006	92.9268
CPD_7	Controls	6253542	5835915	93.3218
CPD_33	Controls	6542258	6017827	91.9839
CPD_16	Controls	7499272	6961096	92.8236
CPD_15	Controls	7785647	7238474	92.972
CPD_28	Controls	7865709	7321695	93.0837
CPD_27	Controls	8074820	7527185	93.218
CPD_24	Controls	8171697	7575349	92.7023
CPD_38	Controls	8396323	7763603	92.4643
CPD_18	Controls	8517491	7811857	91.7155
CPD_10	Controls	8637656	8113190	93.9281
CPD_3	Controls	8926965	8377048	93.8398
CPD_31	Controls	9127555	8489962	93.0146
CPD_19	Controls	9214673	8339125	90.4983
CPD_4	Controls	9314995	8699597	93.3935
CPD_43	Controls	9448734	8748099	92.5849
CPD_25	Controls	9507745	8863515	93.2242
CPD_14	Controls	9827108	9219380	93.8158
CPD_11	Controls	9849721	9119436	92.5857
CPD_35	Controls	10087288	9334865	92.5409
CPD_44	Controls	10177702	9401169	92.3703
CPD_32	Controls	10272575	9540393	92.8725
CPD_41	Controls	10721728	9807191	91.4702
CPD_30	Controls	10841673	10045571	92.657
CPD_2	Controls	10915239	10170133	93.1737
CPD_22	Controls	11406626	10607896	92.9977
CPD_12	Controls	12039397	11272624	93.6311
CPD_39	Controls	12191505	11331040	92.9421
CPD_17	Controls	12691126	11753468	92.6117
CPD_42	Controls	14987967	13975761	93.2465
CPD_20	Controls	23250453	21644035	93.0908
CPD_40	Controls	28709192	26660599	92.8643
PPD_1	Polyps	9291881	8640289	92.9875
PPD_2	Polyps	9653745	8949623	92.7062
PPD_4	Polyps	5073453	4710873	92.8534
PPD_6	Polyps	6975922	6442236	92.3496
PPD_8	Polyps	10650182	9950459	93.4299
PPD_9	Polyps	6487280	5817682	89.6783
PPD_10	Polyps	8623172	7972525	92.4547
PPD_11	Polyps	10669077	9946596	93.2283
PPD_13	Polyps	9393391	8806832	93.7556
PPD_14	Polyps	7259998	6651597	91.6198
PPD_15	Polyps	27718962	25899338	93.4355
PPD_16	Polyps	8758582	8243524	94.1194
PPD_17	Polyps	9872048	9148499	92.6707
PPD_18	Polyps	12334986	11484736	93.107
PPD_19	Polyps	4978762	4619851	92.7912
PPD_20	Polyps	3297351	3081514	93.4542
PPD_21	Polyps	10204268	9498989	93.0884
PPD_23	Polyps	10333606	9556627	92.481
PPD_24	Polyps	9112768	8504509	93.3252
PPD_25	Polyps	15754537	14680576	93.1832
Average		1.03027e+07	9.55591e+06	92.7467
