# Supplementary material for: Cell‐free DNA copy number variations in plasma from colorectal cancer patients
Source: Mol Oncol. 2017 Jun 6;11(8):1099–111. doi: 10.1002/1878-0261.12077 (PMC5537711; doi:10.1002/1878-0261.12077)
Supplement: Supplementary file 3 — Table S2. Overall plasma copy number changes. [file MOL2-11-1099-s003.xlsx]

## Sheet: All_group_gene
Supplimentary Table 2. Overall plasma copy number changes
Cytoband	Chr	S4_11	S4_13	S4_16	S4_19	S4_17	S4_9	S4_6	S4_3	S4_21	S4_12	S4_20	S4_5	S4_15	S4_23	S4_4	S4_7	S4_8	S4_2	S4_10	S3_18	S3_13	S3_14	S3_22	S3_23	S3_9	S3_25	S3_12	S3_3	S3_2	S3_20	S3_17	S3_21	S3_1	S3_10	S3_19	S3_11	S3_4	S3_6	S3_7	S2_11	S2_18	S2_2	S2_24	S2_25	S2_3	S2_4	S2_5	S2_20
1p13.2	1
1p31.3	1
1p36.23	1
1q21	1
1q21.1	1
2p16.1	2
2p16.3	2
2p21	2
2p23.1	2
2q13	2
2q32.2	2
2q32.2	2
3p14.2	3
3p22.1	3
3p22.2	3
3p24.1-25.3	3
3p26.1	3
3q22.3	3
3q26.32	3
4q13.2	4
4q13.3	4
4q21	4
4q23	4
4q31.3	4
5p13.1	5
5q11.2-13.1	5
5q15-q21	5
5q21-q22	5
6p21	6
6q23.3-27	6
7p11.2	7
7p15.3	7
7p22.1	7
7q21.1	7
7q21.2	7
7q22	7
7q31	7
7q31.2	7
7q32	7
7q34	7
8p11	8
8p11.2	8
8p11.21	8
8p11.23-p11.22	8
8p11.2-p11.1	8
8p12-23.1	8
8p23.2	8
8p23	8
8q11.2-12.1	8
8q12.1	8
8q12.1	8
8q13.2	8
8q13.3-23.1	8
8q24	8
8q24.11	8
8q24.21	8
8q24.3	8
8q24.3	8
8q24.3	8
8q24.3	8
9p21	9
9p21.2	9
9p22.3-24.1	9
9p24.3	9
9p24.3	9
9q22.33	9
9q34.13	9
10q23.31	10
10q24.32	10
10q25	10
11p15.5	11
11p15.5	11
11p15.5	11
11q13.3	11
11q22.3	11
11q24.2	11
12p11	12
12p12.1	12
12p12.3	12
12p13	12
12p13.1	12
12p13.2	12
12p13.3	12
12q14.1	12
13q11-12	13
13q12	13
13q12.11-12.2	13
13q12.3	13
13q12.3	13
13q14.1	13
13q14.2	13
13q14.3	13
13q22.1	13
13q31.1	13
13q34	13
13q34	13
14q24.3	14
14q32.33	14
15q22.1-q22.33	15
15q26.1	15
16p13.3	16
16p13.3	16
16q23	16
17p13.1	17
17p13.1	17
17q12	17
17q21.2	17
17q24.2	17
18p11.3	18
18q11.2	18
18q12.2-21.1	18
18q21.2	18
18q21.33	18
18q22	18
19q13.2-13.3	19
20pter-p13	20
20q11-13.2	20
20q13.3	20
20q13.3	20
20q13.3	20
20q13.31	20
20q13.33	20
22q11.21	22
22q11.21-12.1	22
22q12.1	22
22q13.31	22
[truncated: 32 more columns]
